# Supplementary material for: Plant-Produced S1 Subunit Protein of SARS-CoV-2 Elicits Immunogenic Responses in Mice
Source: Vaccines (Basel). 2022 Nov 18;10(11):1961. doi: 10.3390/vaccines10111961 (PMC9695278; doi:10.3390/vaccines10111961)
Supplement: Supplementary file 1 [file vaccines-10-01961-s001.zip]

Archive with 1 entries (1 files):
- vaccines-1961976-supplementary.pdf
